# Supplementary material for: Synthesis and Evaluation of NF-κB Inhibitory Activity of Mollugin Derivatives
Source: Molecules. 2022 Nov 16;27(22):7925. doi: 10.3390/molecules27227925 (PMC9695821; doi:10.3390/molecules27227925)
Supplement: Supplementary file 1 [file molecules-27-07925-s001.zip]

Archive with 1 entries (1 files):
- molecules-1971500-supplementary.pdf
